# Supplementary material for: Selenium Improves Yield and Quality in Prunella vulgaris by Regulating Antioxidant Defense, Photosynthesis, Growth, Secondary Metabolites, and Gene Expression Under Acid Stress
Source: Plants (Basel). 2025 Mar 14;14(6):920. doi: 10.3390/plants14060920 (PMC11944784; doi:10.3390/plants14060920)
Supplement: Supplementary file 1 [file plants-14-00920-s001.zip]

Archive with 1 entries (1 files):
- plants-3492815-supplementary.pdf
